# Supplementary material for: Plasma endotrophin levels correlate with insulin resistance in people with obesity
Source: J Clin Invest. 2025 Apr 22;135(12):e190577. doi: 10.1172/JCI190577 (PMC12165808; doi:10.1172/JCI190577)
Supplement: Supporting data values [file jci-135-190577-s209.xlsx]

## Sheet: Figure 1A
Figure 1A. Plasma Endotrophin concentration (ng/mL)
Lean-IS	Obese-IS	Obese-IR
21.208	20.2976	27.7206
20.4559	18.0217	26.145
21.6632	22.1183	25.575
21.9783	24.701	26.4335
12.2794	18.6169	27.7906
18.1618	24.1141	26.355
17.0063	21.8032	27.2038
19.7024	22.3985	22.8887
21.313	22.1534	23.5189
17.8466	19.5273	25.0833

## Sheet: Figure 1, B-D
Figure 1B. 24-hour plasma endotrophin concentration (ng/mL)
Time (h)	Obese-IS				Obese-IR
0	17.3267	16.3674	10.3483	14.9358	20.5921	18.8323	14.2525	24.6567
0.5	17.5893	16.4494	11.2394	9.21265	20.9929	18.8498	16.056	21.1276
1	16.2062	18.2961	12.6823	12.887	20.6366	21.3008	16.0985	22.1535
1.5	15.7861	16.2648	13.7644	15.4257	19.4563	19.9352	14.0615	22.174
2	16.4338	16.5931	13.3188	14.8912	18.1425	19.0949	14.6556	21.2097
3	17.7644	18.9116	13.8493	11.7068	21.0152	19.445	14.3586	22.0304
4	15.7511	17.4343	12.9581	11.0832	19.4118	22.4387	15.0163	20.4095
5	17.3442	19.7324	13.4674	14.958	21.3715	22.1061	14.0827	24.1848
6	17.1166	17.065	10.1361	13.9782	21.9282	21.3183	18.2203	24.7388
6.5	16.4513	21.0455	10.1785	15.1584	19.5677	21.756	15.8438	21.3328
7	15.7686	16.552	13.1279	13.4883	19.345	19.5851	14.4434	20.6352
7.5	16.3463	16.2237	13.9766	15.0471	21.7278	19.9527	15.9075	20.9635
8	17.4492	17.2086	13.7644	14.5349	19.0555	17.9919	15.6529	21.4764
9	18.4121	17.1676	13.1279	14.3345	18.9219	17.7468	17.2018	21.8457
10	15.4534	17.1881	12.9793	13.5551	18.1425	21.0907	14.889	21.025
11	15.1033	19.0347	13.4037	no sample	18.5656	21.1082	17.117	21.4559
12	17.6418	20.2453	12.2791	14.045	20.1021	19.5326	13.7857	24.0207
12.5	17.9044	19.5067	12.7247	16.0715	18.6769	19.8652	14.0827	23.0153
13	18.4121	19.0758	15.1861	15.0471	18.7215	20.513	14.4434	21.4969
13.5	16.924	18.8706	12.9157	16.1605	19.2337	18.5872	15.1224	21.5995
14	14.8407	15.5056	14.2737	15.6261	18.0311	18.2896	13.5735	21.7842
15	14.7532	16.1622	13.2128	15.0026	18.6992	18.4646	14.2312	21.6816
16	16.6089	17.9268	12.9369	11.7958	18.0757	18.2721	15.6317	22.1535
22	18.097	19.3836	12.0033	13.0206	20.1244	22.5088	15.2285	21.9073
23	17.7644	20.1222	13.7008	13.7555	21.4828	21.0907	15.2073	24.8824
24	17.3617	20.0812	12.7884	15.4702	21.0152	19.7251	15.6741	21.7431
Figure 1C. 24-hour plasma glucose concentration (mg/dL)
Time (h)	Obese-IS				Obese-IR
0	101	94	86.5	86.7	119	123	109	105
0.5	128	107	101	90.1	138	143	145	118
1	106	70.8	80.7	112	178	186	152	138
1.5	95	67.5	84.1	81	188	214	166	124
2	99.4	72.6	84.9	83.4	182	196	139	112
3	97.2	94.2	97.7	83.3	145	153	103	118
4	94.5	92.5	92.8	85.4	109	132	92.7	99
5	93.2	91.5	92	80.8	108	111	86.2	95.6
6	90.6	89.4	97	79.6	101	110	110	91.2
6.5	122	100	116	93.1	105	101	121	95.5
7	119	107	113	103	144	142	149	125
7.5	98.4	102	85.8	87.7	146	134	148	133
8	106	94	107	99.9	139	140	159	117
9	97.4	99.5	93.9	78	119	151	160	117
10	104	85.1	99.5	76.3	115	116	140	111
11	90.9	91.9	87.9	no sample	100	95	123	81.4
12	85.3	94.1	89.5	80.5	101	91.7	111	89
12.5	98	118	98.9	89.8	106	110	103	92.5
13	128	97.5	89.6	106	118	149	134	108
13.5	112	94.8	96.6	102	121	152	125	111
14	114	108	95	107	122	154	141	113
15	104	114	103	93.6	122	133	156	108
16	93.6	109	97.2	99	103	109	139	108
22	94.6	97	93.9	86.4	108	118	106	106
23	95.4	96.1	91.3	92.1	113	124	129	110
24	94.6	95.5	84.1	90.1	117	125	128	109
Figure 1D. 24-hour plasma insulin concentration (µU/mL)
Time (h)	Obese-IS				Obese-IR
0	14.7	12.3	5.5	12.4	37.8	36.2	35.1	19.6
0.5	140.3	80.6	66.9	18	92.5	44.3	107.7	65.8
1	96	58.2	21.9	165.1	221.8	111.9	162.1	153.5
1.5	45.4	47	16.7	36.3	334.2	146.6	204.5	191
2	54	31.5	17.8	64.2	448.6	69.4	222.2	106.4
3	34.8	38.1	17.7	45.1	364	99	136.9	103.1
4	14.4	18.1	9.4	35.2	133.3	90.2	84	60.8
5	14.8	18.7	6.7	13.1	86.2	52.6	43.5	45.6
6	13.4	9.3	8.3	8	61	62.6	33.2	33.4
6.5	156.8	53.9	69.9	45.9	97.7	65.1	122.4	41.2
7	129.5	75.2	78.6	53	205.4	118.2	141.4	134.5
7.5	83	57.8	25.6	49.5	239.5	153.1	137.9	194.2
8	108.3	42.8	30.7	102.5	211.5	179.5	168.5	120.6
9	42.5	42.5	18.6	32	165	194.5	128.3	148.7
10	34.9	12.5	30.4	13.2	126.3	112.5	58	141.1
11	11.8	15.7	7.2		60.3	52.9	58.3	34.8
12	11.8	14	10.1	11.5	60.8	63.1	34.8	37.6
12.5	35.5	111.2	45.4	38.8	63.3	98.6	84.3	52
13	130.5	53.4	33.1	77.8	94.8	150.3	101.5	59.7
13.5	76.8	28.1	27.2	51.1	104.8	149	94.6	94.4
14	89.5	39.5	28.7	64.4	102.6	141.6	85.3	76.4
15	55.7	32.2	20	18.5	97.2	105.1	92.2	87.7
16	30.8	21.8	10.5	28.6	73	85.4	78.5	55
22	14.9	14.2	11.1	13.9	32.5	33.4	25.9	31.9
23	16.8	13.1	10.4	10	53.7	36.1	33.6	39.3
24	12.1	13.2	8	10	31.9	40.7	28.2	33.9

## Sheet: Figure 1E
Figure 1E. Plasma Endotrophin concentration (ng/mL)
Before	After Weight Loss
21.8706	24.2341
22.9648	17.8002
20.2075	18.7631
39.8153	25.9848
30.9305	27.7355
21.3454	17.9753
26.3349	17.0124
22.6147	18.2817
17.5814	22.9039
15.5681	14.2988
23.3587	20.0762
29.8999	25.8965
24.3785	20.4792
33.4105	29.75
32.6545	25.2624

## Sheet: Figure 1F
Figure 1F. Glucose uptake using Human Skeletal Muscle Myotubes
No Insulin	No Insulin + Endotrophin	Insulin	Insulin + Apigenin	Insulin + Endotrophin	Insulin + Endotrophin + Anti-Endotrophin Antibody
6152	6988	13254	6657	6339	11566
5163	8012	12654	7950	7458	10256
7435	7450	16745	7760	8011	14021
5625	4879	15570	6833	7845	13012
4054	5421	15822	7497	7062	12175
5971	5896	11660	6839	6332	11322
3058	3509	13291	6910	6556	10718

## Sheet: Supplemental Table 1
	Supplemental Table 1. Study 1 body composition and metabolic outcomes
	Age (yr)				Sex (Male/Female)				Body Mass (kg)				Body Mass Index (kg/m2)				Fat-free mass (kg)				Body fat (%)				Intrahepatic triglyceride (IHTG) content (%)				HbA1c (%)				Fasting glucose (mg/dL)				OGTT 2-h plasma glucose (mg/dL)				24-h glucose area-under-the-curve (mg/dL x 24h)				24-h insulin area-under-the-curve (µU/mL x 24h)				Plasma leptin-adiponectin ratio (ng/mL) / (µg/mL)
	Lean-IS	Obese-IS	Obese-IR		Lean-IS	Obese-IS	Obese-IR		Lean-IS	Obese-IS	Obese-IR		Lean-IS	Obese-IS	Obese-IR		Lean-IS	Obese-IS	Obese-IR		Lean-IS	Obese-IS	Obese-IR		Lean-IS	Obese-IS	Obese-IR		Lean-IS	Obese-IS	Obese-IR		Lean-IS	Obese-IS	Obese-IR		Lean-IS	Obese-IS	Obese-IR		Lean-IS	Obese-IS	Obese-IR		Lean-IS	Obese-IS	Obese-IR		Lean-IS
	32.9	32	42.2		Male	Female	Female		63.6	119.9	104.6		21.52	41.23	36.72		51.3044	56.2299	51.7162		21.789	52.2083	50.7117		1.47023	1.38515	23.5964		5.5	4.8	7.9		77.1	85.1333	121.333		68.2	107	238		2240.78	2382.52	3087.02		469.575	1050.03	2093.8		0.244011
	24.8	48.6	34.7		Male	Female	Female		64.2	83.5	107.1		24.08	33.82	41.02		47.7695	45.7195	49.4779		24.7993	45.5853	54.7935		2.05469	3.59787	16.451		5.5	5.5	5.6		88.4333	93.6333	87.6		120	127	188		2483.05	2419.58	2718.62		616.4	792.35	1464.28		1.57904
	53.6	31.4	42.2		Female	Female	Female		62.2	108.5	123.9		24	41.91	46.04		41.677	48.3341	58.9463		33.6828	56.1348	52.693		1.13	2.30423	21.322		5.1	4.7	5.7		84.8333	85.4	96.6667		68	122	176		2489.3	2332.93	2659.7		274.925	712.1	2377.58		0.959077
	40.8	35.5	51.8		Female	Female	Female		65.6	113.8	102.8		23.34	39.76	33.44		47.3436	64.5876	54.9984		29.1687	44.5163	46.4778		2.16375	2.81609	20.1588		4.9	5.2	5.4		89.3333	83.3	103.333		113	97.2	144		2551.18	2168.05	2512.22		356.35	1214.58	964.45		0.794442
	22.8	44.2	40.1		Female	Female	Female		53.7	103.2	111.7		21.25	35.01	43.1		37.6261	48.6075	56.1482		27.1424	53.2077	49.8779		1.18659	2.94386	17.3018		4.4	5	5.6		79.6333	88.6667	106		76.2	108	166		2099.8	2278.53	2583.9		568.85	465.725	1761.05		no sample
	38.6	43.2	35.7		Female	Female	Female		67	122.1	92.75		24.76	41.64	31.8		42.9413	52.9754	51.0331		35.5746	56.9615	44.9567		1.70084	2.09699	17.0909		4.8	5.2	5.2		87.9	93.3	101.333		115	132	126		2307.85	2533.7	2600.4		561.15	1138.4	1754.15		4.78483
	27.6	28.2	39.2		Female	Female	Female		55.5	97.4	81.7		21.23	36.82	32.73		41.9213	51.194	45.8836		22.8677	46.0031	43.1444		1.72063	2.04541	5.0422		5.1	5.1	5.3		84.6333	87.7667	90.4667		96.7	87.2	205		1960.42	2037.85	2623.6		370.05	861.925	1317.77		0.661548
	29.2	39.8	33.3		Male	Female	Female		65.5	92.2	120.4		22.88	35.57	42.69		43.6501	41.5059	58.3684		32.7343	53.4655	50.4303		2.61	2.92288	9.62989		4.8	5.2	5.2		86.3667	87.3667	86.2		99.6	83.9	180		2050.03	2190.05	2645.6		848.2	680.45	1763.72		1.40172
	29.1	40.2	43.2		Male	Female	Female		56.3	151.6	102.1		21.09	49.85	34.72		37.5207	62.4415	59.5782		30.4213	57.2146	40.6857		2.08	2.80649	23.4244		5	4.7	6.2		81.2333	92.7333	92.9		97.4	98.6	163		2292.2	2153.67	2522.4		1459.43	792	2459.28		2.79832
	51.6	52	29.1		Male	Female	Female		74.6	88.25	123.3		24.29	33.63	43.95		60.4571	44.6552	61.2253		17.9336	49.3929	50.5989		1.19693	2.93628	10.916		5	5.1	5.6		81.3	80.2	86.8333		69	76.2	171		2384.75	2183.45	2648.9		320.225	688.55	4940.6		0.218041
[truncated: 11 more columns]

## Sheet: Supplemental Table 2
	Supplemental Table 2. Study 2 body composition and metabolic outcomes before and after ~18% weight loss
	Sex		Body Mass (kg)			Body Mass Index (kg/m2)			Fat-free mass (kg)			Body fat (%)			Intrahepatic triglyceride (IHTG) content (%)			HbA1c (%)			Whole-body Insulin sensitivity Glucose Rd (nmol/kg FFM/min) / Insulin (µU/mL)
	(Male/Female)		Before	After		Before	After		Before	After		Before	After		Before	After		Before	After		Before	After
	Female		116.1	92.3		44.9294	35.719		56.096	48.204		51.1037	47.3614		8.751	4.36273		6.5	6.3		291.308	477.713
	Male		146.5	110.3		45.0657	33.93		80.024	71.628		44.3041	35.1926		24.9194	5.64222		9.3	5.5		141.336	607.218
	Female		95.9	78.6		39.4572	32.3393		49.787	46.354		48.3589	42.6527		9.45345	1.09342		5.6	5.3		445.64	670.573
	Female		120.8	99		44.2636	36.2756		57.288	52.898		51.6498	47.2373		19.2638	6.39049		7.8	5.5		198.617	368.101
	Female		146.5	120.6		54.0727	44.5131		57.911	51.772		58.7569	55.937		no MRI scan performed	no MRI scan performed		6.1	5		314.429	743.684
	Female		102.2	85.3		38.9422	32.5027		50.887	47.225		48.9589	44.013		37.3724	4.46479		7.6	5.8		373.779	910.07
	Female		116.4	96.4		44.0805	36.5065		53.927	51.498		52.8549	46.6988		no MRI scan performed	no MRI scan performed		6.1	5		310.914	514.299
	Female		105.7	86.4		38.8246	31.7355		53.223	50.371		49.5848	42.983		18.1926	5.22337		10.6	4.7		266.648	442.769
	Female		103.7	86.4		37.6325	31.3543		50.418	47.529		51.6065	44.9188		4.04118	4.96939		7.9	6.1		299.542	424.279
	Male		119.8	99.2		34.6283	28.6738		74.122	68.266		38.2708	31.496		19.6277	4.2435		7.5	5		138.319	450.897
	Female		101.2	85.3		46.8323	39.4743		43.365	40.225		55.7337	51.2642		8.04234	3.45052		7.1	5.8		472.172	869.004
	Male		113.7	93.6		33.6932	27.7369		78.348	68.809		32.274	27.2317		14.3157	1.86915		10.6	7.1		162.713	418.133
	Male		137.6	109.5		45.2922	36.0429		74.477	68.215		45.7121	38.7964		19.8435	2.71967		11.5	5.8		62.403	511.628
	Female		123.1	100.4		46.0492	37.5576		62.498	55.321		49.1611	44.3813		5.46168	3.06		7.5	5.7		206.094	358.905
	Male		124.6	102.2		42.5119	34.8693		68.184	63.597		45.6645	38.7669		1.2956	2.35056		5.5	6.3		239.54	511.863

## Sheet: Supplemental Figure 1
Supplemental Figure 1. Relationships among plasma endotrophin concentration and serial 24-h plasma glucose and insulin concentrations and insulin sensitivity
Group	Plasma Endotrophin concentration (ng/mL)	24-h glucose area-under-the-curve (mg/dL x 24h)	24-h insulin area-under-the-curve (µU/mL x 24h)	Hepatic insulin sensitivity index 1,000/((µmol/kg FFM/min) x (µU/mL))	Intrahepatic triglyceride (IHTG) content (%)	Whole-body Insulin sensitivity Glucose Rd (nmol/kg FFM/min) / Insulin (µU/mL)	Plasma endotrophin-adiponectin ratio (µg/mL) / (ng/mL)	Plasma leptin-adiponectin ratio (ng/mL) / (µg/mL)
Lean-IS	21.208	2240.78	469.575	14.3303	1.47023	485.078	1.67529	0.244011
Lean-IS	20.4559	2483.05	616.4	16.8453	2.05469	640.606	3.32004	1.57904
Lean-IS	21.6632	2489.3	274.925	14.3865	1.13	692.907	0.972052	0.959077
Lean-IS	21.9783	2551.18	356.35	5.9045	2.16375	711.132	1.18376	0.794442
Lean-IS	12.2794	2099.8	568.85	12.5665	1.18659	637.087	no sample	no sample
Lean-IS	18.1618	2307.85	561.15	4.85177	1.70084	469.823	1.88727	4.78483
Lean-IS	17.0063	1960.42	370.05	9.34425	1.72063	568.314	0.859997	0.661548
Lean-IS	19.7024	2050.03	848.2	11.5754	2.61	378.868	1.17121	1.40172
Lean-IS	21.313	2292.2	1459.43	5.71338	2.08	354.65	4.47248	2.79832
Lean-IS	17.8466	2384.75	320.225	19.2503	1.19693	605.836	0.899305	0.218041
Obese-IS	20.2976	2382.52	1050.03	8.7819	1.38515	802.153	1.06741	8.11658
Obese-IS	18.0217	2419.58	792.35	8.11761	3.59787	459.716	2.17346	9.68051
Obese-IS	22.1183	2332.93	712.1	5.05198	2.30423	509.369	2.00539	11.9875
Obese-IS	24.701	2168.05	1214.58	4.67617	2.81609	338.413	4.0081	16.2112
Obese-IS	18.6169	2278.53	465.725	7.76568	2.94386	810.242	1.65257	7.40298
Obese-IS	24.1141	2533.7	1138.4	5.50102	2.09699	341.436	2.18602	30.4452
Obese-IS	21.8032	2037.85	861.925	9.34367	2.04541	422.318	1.72666	7.96595
Obese-IS	22.3985	2190.05	680.45	8.33328	2.92288	627.325	1.23535	10.3394
Obese-IS	22.1534	2153.67	792	3.14891	2.80649	485.392	3.54827	38.061
Obese-IS	19.5273	2183.45	688.55	6.00683	2.93628	568.419	1.05326	4.95995
Obese-IR	27.7206	3087.02	2093.8	1.05512	23.5964	158.822	4.34842	5.64937
Obese-IR	26.145	2718.62	1464.28	2.94006	16.451	190.792	4.55053	20.7137
Obese-IR	25.575	2659.7	2377.58	2.47848	21.322	186.704	3.45376	25.4795
Obese-IR	26.4335	2512.22	964.45	4.66679	20.1588	242.668	2.19053	6.57082
Obese-IR	27.7906	2583.9	1761.05	1.92384	17.3018	165.905	4.6213	15.029
Obese-IR	26.355	2600.4	1754.15	3.30934	17.0909	205.69	6.39436	21.33
Obese-IR	27.2038	2623.6	1317.77	4.1603	5.0422	226.445	2.55105	8.31669
Obese-IR	22.8887	2645.6	1763.72	4.28185	9.62989	228.931	3.96592	17.3437
Obese-IR	23.5189	2522.4	2459.28	3.94356	23.4244	235.359	6.97021	25.2952
Obese-IR	25.0833	2648.9	4940.6	1.6145	10.916	176.063	5.98206	35.9887

## Sheet: Supplemental Figure 2
Supplemental Figure 2. Subcutaneous abdominal adipose tissue transcriptomics
	Lean-IS	Lean-IS	Lean-IS	Lean-IS	Lean-IS	Lean-IS	Lean-IS	Lean-IS	Lean-IS	Lean-IS		Obese-IS	Obese-IS	Obese-IS	Obese-IS	Obese-IS	Obese-IS	Obese-IS	Obese-IS	Obese-IS	Obese-IS		Obese-IR	Obese-IR	Obese-IR	Obese-IR	Obese-IR	Obese-IR	Obese-IR	Obese-IR	Obese-IR	Obese-IR
HIF1A	0.0940204	-0.567483	0.368311	-1.81813	0.0557202	-2.33791	-0.659234	-0.482348	0.526586	-0.359342		-0.385102	0.534619	-0.843413	1.33124	0.694592	0.184606	-2.23566	0.88983	0.924908	-0.835114		0.877844	1.14571	0.730094	0.480441	1.71796	0.105876	-0.23486	1.10526	-0.899911	-0.109107
CD86	-1.33961	-0.530911	-1.48603	-1.50586	-1.75111	-0.998354	-1.38065	-0.432457	0.106106	-1.60199		0.413392	0.37921	0.24931	1.11074	-0.73851	0.473652	-0.681741	0.39189	0.679841	-0.561903		1.46878	1.18591	0.473577	1.21615	1.06184	1.3473	0.684012	0.652581	0.231594	0.883226
TNF	-1.33211	-0.35333	0.104713	-0.973916	-2.18924	-1.39976	-2.20016	0.0616855	-0.0948899	-1.06312		-0.538054	0.766097	1.021	1.41188	-0.158193	-0.105818	-0.0925688	0.97465	0.306395	-0.996542		1.18802	1.39512	0.377913	0.392479	1.35772	0.102808	-0.156311	0.644749	1.13723	0.411556
CCL2	-1.43652	-0.30013	-2.0153	-1.25369	-1.18231	-1.1114	-1.64251	0.157036	0.867604	-0.923302		-0.160304	-0.595733	0.173922	1.23619	0.0746647	0.403325	-0.271431	1.75312	0.3649	-0.942579		0.545631	2.15895	0.70008	0.148234	1.03553	0.866931	0.164451	0.681514	0.429865	0.0732487
COL1A1	1.53984	0.579122	-1.59026	-1.2443	0.748377	0.824117	-1.34789	-1.42446	0.186042	-1.33532		0.0641733	-0.530224	-0.0108698	0.894174	0.32595	0.18709	0.999288	-1.03264	0.0838301	-1.43702		1.76259	-1.60774	0.416858	-0.193354	1.05411	-0.708841	0.195917	1.12993	0.601284	0.870242
COL1A2	1.02661	0.0380606	-1.67799	-2.35681	-0.746035	0.364821	-1.19436	0.426728	1.30133	-1.37337		-0.835597	-1.23161	-0.377364	0.757458	0.224042	0.0707408	0.337564	-0.755902	-0.505929	-0.844395		1.69293	0.0770556	1.51219	0.426281	1.28678	-0.0678899	0.171527	1.02909	0.282255	0.941781
COL3A1	-0.545223	-1.06483	-1.90961	-1.90223	-1.03336	0.0787123	-0.559982	-1.03736	-0.406916	-1.34958		-0.215154	-0.556502	-0.213871	0.828879	-0.486207	0.665526	-0.096215	-0.190148	1.11889	-0.301544		0.590134	1.18313	1.8749	0.135254	1.33705	0.7547	-0.16533	1.30228	0.37805	1.78654
COL5A1	-0.154008	-0.182031	-2.11086	-1.75613	-0.35353	1.03976	-0.473681	-0.894623	-0.14767	-1.38069		0.257296	-0.412222	0.0261893	0.822388	-0.248899	0.254477	0.454654	-1.52351	0.827474	-0.727471		1.7836	-0.315935	0.80909	-0.641315	1.9989	-0.177516	-0.227026	1.34737	1.0057	1.10023
COL5A2	-0.909938	-0.625724	-1.61756	-2.11807	-1.42749	0.0672532	-0.315649	-1.10105	-0.324121	-1.33341		-0.281377	-0.309431	-0.313513	0.759341	-0.506867	0.471728	-0.30054	0.115039	0.981805	-0.470568		0.934125	0.999862	1.56523	0.059964	1.72305	0.921512	0.0798852	1.15902	0.321587	1.79591
COL5A3	-1.78322	-1.21252	-1.65059	-1.89548	-1.10239	0.459032	-0.758792	-0.521837	-1.31806	-1.27502		-0.00409802	0.377047	0.66339	0.801242	0.720933	1.31416	0.490183	-0.113663	0.762799	-0.0973503		1.18908	1.17489	0.255408	-0.977063	1.04123	0.681684	0.0594815	1.20632	0.518473	0.994731
COL6A1	-0.465944	-0.650434	-1.61867	-1.31154	-0.816572	0.210123	-0.888986	-0.360938	-0.0665797	-1.27066		0.20065	0.0238166	-0.758186	0.707902	-0.694827	0.673794	-0.00123708	-1.79517	1.01829	-1.14848		1.45557	0.454626	1.79308	-0.234683	1.49295	0.447474	-0.20905	0.969022	1.21806	1.6266
COL6A2	-0.0183969	0.011486	-1.86478	-0.982344	-1.52734	-0.0179265	-1.38924	-0.358927	0.707376	-0.900277		-0.376651	0.0625322	-0.562852	0.575997	-0.365485	0.354428	-0.324943	-1.73533	0.814628	-1.17765		1.70077	0.658995	1.92016	-0.0633453	1.33317	0.557471	-0.0627178	1.00074	0.535363	1.49509
COL6A3	0.898877	-0.205398	-0.838013	0.389561	-0.603894	1.09776	-1.47175	0.410171	0.89696	-0.589096		-1.03411	-1.12705	0.465344	0.285102	0.00343903	-0.0874135	-0.31497	-1.22296	-0.960819	-2.4979		2.16328	1.22003	1.29401	0.513363	1.61106	0.144304	-0.173997	0.030135	-0.289343	-0.00669558
Mean COL6	0.0166924	-0.295067	-1.70051	-0.883307	-1.17559	0.325867	-1.3384	-0.21509	0.513286	-1.05387		-0.336993	-0.220534	-0.453026	0.612246	-0.44172	0.409013	-0.225848	-1.79685	0.55881	-1.57588		1.86466	0.767743	1.89936	-0.00309862	1.5792	0.469752	-0.150925	0.855147	0.65961	1.33533
COL12A1	-0.363117	0.580819	-1.46781	-0.919074	-2.09036	0.216582	-1.64139	0.0120151	0.225622	-0.914507		-0.600103	0.564527	-0.497602	1.32924	-1.32089	0.839188	0.417096	-0.567583	1.6908	-1.70574		0.510511	1.05447	0.762812	-0.32228	0.770807	0.423458	-0.108132	1.00779	0.92291	1.18996
COL14A1	0.889101	-0.120272	-1.33596	-1.24763	-0.653832	0.0500848	-2.40472	-0.458675	-0.0322626	-2.47323		-0.251611	-0.333738	0.240747	0.454258	0.161775	0.144088	-0.628399	0.0507929	0.209428	-0.703303		1.97668	1.04649	0.695612	1.46556	1.07152	0.470839	0.909488	0.0194708	-0.218095	1.00581
COL24A1	-1.27985	0.3451	-0.548851	-2.07794	-2.43677	0.720774	-1.60598	-0.515099	-0.26385	-1.60911		0.818698	0.495059	-0.014384	0.703794	-1.47775	0.490117	0.427767	0.0937649	0.0681099	0.711385		0.638132	0.465543	0.098812	0.905551	1.27332	0.927555	0.238595	0.456623	1.08006	0.870828
Composite collagen expression	-0.0237396	-0.0266958	-1.72077	-1.70554	-1.28018	0.561567	-1.59918	-0.556098	0.241324	-1.68806		-0.147174	-0.244056	-0.223871	0.958727	-0.638712	0.442039	0.164724	-0.984896	0.639719	-1.11839		1.70075	0.415044	1.28911	0.225413	1.61455	0.387474	0.157041	0.957413	0.794569	1.4079
LOX	-0.217486	0.163013	-1.35293	-2.4865	-2.14189	0.375262	-2.35519	0.0406576	0.956051	-0.663394		0.601136	-0.458523	0.269278	0.82324	-0.654231	1.04142	0.650124	-0.359112	1.24709	-0.565582		0.186899	-0.168521	0.477006	0.235875	0.488208	0.435322	0.683635	1.30288	0.856599	0.589666
TGFB1	-1.17235	-0.305794	-0.334015	-2.24546	-1.06017	-0.181716	-1.37474	-1.60928	-0.151039	-1.6557		0.391316	0.989869	0.831414	1.17068	-0.452432	0.199917	-0.238752	-0.430034	0.432143	-0.731397		2.12053	0.459355	0.0380104	0.702679	1.15002	0.478768	1.37456	0.31344	0.64679	0.643393
FN1	0.456753	0.503271	-1.20089	-1.29059	-1.93462	-0.683985	-1.15968	0.438543	0.426891	-0.524291		-0.427052	-0.156313	0.382167	0.0216465	-0.97684	0.254279	-0.838965	-0.137818	0.204077	-1.50509		1.96822	1.31641	2.38189	0.545864	1.40283	0.705895	-0.444882	0.0271683	-0.402003	0.647105
MMP2	1.51771	0.907707	0.129277	-0.959833	-1.78728	0.385513	-1.86251	-0.0242782	1.08562	-0.610645		-0.944477	0.538143	0.0591384	-0.201071	0.579012	-1.0494	0.262181	-1.50359	0.114192	-1.58352		2.61362	0.304264	0.622753	0.6075	1.13375	-0.187728	0.113162	-0.173124	0.0308798	-0.116965
MMP9	-1.09503	-0.06946	-1.22948	-2.88627	-1.07114	-1.03731	-1.91278	0.287619	0.353311	-1.44621		0.56491	0.24421	0.233127	0.316977	0.192849	0.122739	-0.434944	0.595228	0.541034	-0.79821		0.815614	0.731039	0.87553	0.984038	1.00069	1.25117	0.995441	0.531077	0.53834	0.805896
MMP14	-0.583442	-0.239877	0.677148	1.13859	-1.14492	-0.218919	-2.53407	-0.313091	0.183305	-0.847081		-0.62447	0.248492	-0.511113	0.666045	-0.254451	-0.0696645	0.60411	-1.7603	1.05569	-1.10673		1.77507	0.148531	-0.157699	0.200125	1.3982	0.807373	0.689486	-1.27725	0.272477	1.77846
MMP16	1.14027	-1.30206	-2.16322	-2.26215	0.736814	0.130911	-1.33211	0.191244	0.890708	-1.26609		0.209854	0.658613	-0.520055	-0.113451	-0.497309	-0.136054	1.22317	-0.468708	-0.0568741	-1.40744		0.66804	0.867923	0.240441	0.329402	0.781812	-0.157455	0.0159173	1.23998	0.735255	1.62262
